# Supplementary material for: Harmine Targets Peroxiredoxin 6 to Enhance Macrophage Immunity Against Pseudomonas plecoglossicida in Ayu (Plecoglossus altivelis)
Source: Antioxidants (Basel). 2026 Apr 11;15(4):477. doi: 10.3390/antiox15040477 (PMC13113785; doi:10.3390/antiox15040477)
Supplement: Supplementary file 1 [file antioxidants-15-00477-s001.zip]

Archive with 1 entries (1 files):
- antioxidants-4192392-supplementary.pdf
